# Supplementary material for: Fungal Community Composition and Its Relationship with Volatile Compounds during Spontaneous Fermentation of Cabernet Sauvignon from Two Chinese Wine-Growing Regions
Source: Foods. 2023 Dec 28;13(1):106. doi: 10.3390/foods13010106 (PMC10778937; doi:10.3390/foods13010106)
Supplement: Supplementary file 1 [file foods-13-00106-s001.zip]

Archive with 2 entries (2 files):
- supplementary-Figures.pdf
- Supplementary-Tables.xlsx
